# Supplementary material for: Single-cell RNA-seq analysis decodes the kidney microenvironment induced by polystyrene microplastics in mice receiving a high-fat diet
Source: J Nanobiotechnology. 2024 Jan 3;22:13. doi: 10.1186/s12951-023-02266-7 (PMC10762848; doi:10.1186/s12951-023-02266-7)
Supplement: Supplementary file 1 — Additional file 1: Figure S1. Mural cells heterogeneity and responses to PS-MPs plus HFD Treatment. (A) UMAP of mural cells colored by four treatment groups (left) and macrophage subsets (right). (B) The proportion of mural cell subsets in the four treatment groups. (C) Heatmap of the top 10 DEGs among mural cell subsets according to log fold changes. (D) Violin plot of the top 3 DEGs among mural cell subsets according to log fold changes. (E) KEGG enrichment analysis of upregulation pathways of MuralCells_3 in PS-MPs group vs. ND group (up), and GO enrichment analysis of upregulation pathways of MuralCells_4 in PS-MPs group vs. ND group (down). (F) Pseudotime trajectory analysis colored by mural cell subsets at varying pseudotime stages (left) and by individual mural cell subsets (right). (G) The top 8 differential expression genes with pseudotime progression among mural cell subsets. Figure S2. Unveiling mesangial cells diversity and functional responses to PS-MPs plus HFD. (A) UMAP of mesangial cells colored by four treatment groups (left) and macrophage subsets (right). (B) The proportion of mesangial cell subsets in the four treatment groups. (C) Heatmap of the top 10 DEGs among mesangial cell subsets according to log fold changes. (D) Violin plot of the top 3 DEGs among mesangial cell subsets according to log fold changes. (E) GO enrichment analysis of upregulation pathways of MesangialCells_1 in PS-MPs group vs. ND group (up), and KEGG enrichment analysis of upregulation pathways of MesangialCells_2 in PS-MPs group vs. ND group (down). (F) Pseudotime trajectory analysis colored by mesangial cell subsets at varying pseudotime stages (left) and by individual mesangial cell subsets (right). (G) The top 8 differential expression genes with pseudotime progression among mesangial cell subsets. Table S1. The histological activity scores of HE and Sirius Red staining for kidneys of mice. Table S2. The proportions of distinct cell subpopulations in the four groups. Ta [file 12951_2023_2266_MOESM1_ESM.zip › 12951_2023_2266_MOESM1_ESM/Tables S1-S3.xlsx]

## Sheet: Table S1
Table S1. The histological activity scores of HE and Sirius Red staining for kidneys of mice.
Histological activity score	ND						PS-MPs						HFD						PS-MPs plus HFD
Glomerular damage	0.5	0.6	0.3	0.8	0.6	0.7	1.4	1.7	1.9	2.3	1.5	1.6	1.1	0.9	0.9	1.6	1.4	1.8	2.5	2.6	2.6	2.1	1.9	2.7
Tubular damage	0.8	0.5	0.5	0.6	0.8	0.6	1.7	1.6	1.2	0.8	0.6	0.8	0.4	0.8	0.9	1.3	0.8	1.4	1.2	1.4	1.5	1.3	1.4	1.6
Tubulointerstital fibrosis	0.5	0.7	0.5	0.7	0.4	0.4	1.8	1.4	1.5	2.3	1.9	1.7	1.4	0.8	1.4	0.7	0.9	1.2	2.7	2.8	2.9	2.7	2.6	2.2
Total score	1.8	1.8	1.3	2.1	1.8	1.7	3.6	3.9	4.3	5.9	5.2	4.7	4.2	3.3	3.5	3.1	2.9	3.8	6.4	6.8	7	6.1	5.9	6.5

## Sheet: Table S2
Table S2. The proportions of distinct cell subpopulations in the four groups.
Overall
Cluster	ND	PS-MPs	HFD	PS-MPs plus HFD	Total		Cluster	ND	PS-MPs	HFD	PS-MPs plus HFD
BCells	1489	538	224	130	2381		BCells	0.1114	0.0529	0.0314	0.0163
ECs	1562	1114	811	344	3831		ECs	0.1168	0.1095	0.1136	0.043
EpithelialCells	6961	6825	5229	6590	25605		EpithelialCells	0.5207	0.6706	0.7328	0.8245
Fibroblasts	39	21	9	33	102		Fibroblasts	0.0029	0.0021	0.0013	0.0041
MPs	1308	633	406	314	2661		MPs	0.0978	0.0622	0.0569	0.0393
MesangialCells	285	303	138	250	976		MesangialCells	0.0213	0.0298	0.0193	0.0313
MuralCells	145	179	118	137	579		MuralCells	0.0108	0.0176	0.0165	0.0171
Neutrophils	320	68	36	16	440		Neutrophils	0.0239	0.0067	0.005	0.002
TCells	1260	497	165	179	2101		TCells	0.0942	0.0488	0.0231	0.0224
Total	13369	10178	7136	7993	38676
EpithelialCells
Cluster	ND	PS-MPs	HFD	PS-MPs plus HFD	Total		Cluster	ND	PS-MPs	HFD	PS-MPs plus HFD
DCT	1151	1510	1165	1937	5763		DCT	0.16535	0.221245	0.222796	0.29393
ICs	500	652	378	620	2150		ICs	0.0718288	0.0955311	0.0722892	0.0940819
LOH	2441	1976	1187	1739	7343		LOH	0.350668	0.289524	0.227003	0.263885
PCs	771	1400	645	860	3676		PCs	0.11076	0.205128	0.123351	0.130501
PT	371	295	1310	655	2631		PT	0.0532969	0.0432234	0.250526	0.099393
PelvisUrothelial	52	3	4	8	67		PelvisUrothelial	0.00747019	0.00043956	0.000764965	0.00121396
Podocytes	1675	989	540	771	3975		Podocytes	0.240626	0.144908	0.10327	0.116995
Total	6961	6825	5229	6590	25605
PT
Cluster	ND	PS-MPs	HFD	PS-MPs plus HFD	Total		Cluster	ND	PS-MPs	HFD	PS-MPs plus HFD
PT_1	26	92	539	126	783		PT_1	0.0749	0.3333	0.4315	0.2093
PT_2	4	14	332	104	454		PT_2	0.0115	0.0507	0.2658	0.1728
PT_3	0	13	179	222	414		PT_3	0	0.0471	0.1433	0.3688
PT_4	4	6	65	12	87		PT_4	0.0115	0.0217	0.052	0.0199
GlomerularEpi	313	151	134	138	736		GlomerularEpi	0.902	0.5471	0.1073	0.2292
Total	347	276	1249	602	2474
DCT
Cluster	ND	PS-MPs	HFD	PS-MPs plus HFD	Total		Cluster	ND	PS-MPs	HFD	PS-MPs plus HFD
DCT_1	350	554	441	718	2063		DCT_1	0.4704	0.4663	0.4307	0.4383
DCT_2	230	320	161	253	964		DCT_2	0.3091	0.2694	0.1572	0.1545
DCT_3	23	69	262	431	785		DCT_3	0.0309	0.0581	0.2559	0.2631
DCT_4	136	243	158	230	767		DCT_4	0.1828	0.2045	0.1543	0.1404
DCT_5	5	2	2	6	15		DCT_5	0.0067	0.0017	0.002	0.0037
Total	744	1188	1024	1638	4594
ECs
Cluster	ND	PS-MPs	HFD	PS-MPs plus HFD	Total		Cluster	ND	PS-MPs	HFD	PS-MPs plus HFD
AECs	532	320	184	96	1132		AECs	0.3554	0.2968	0.2362	0.2918
CapECs	418	313	237	117	1085		CapECs	0.2792	0.2904	0.3042	0.3556
GlomerularECs	547	445	358	116	1466		GlomerularECs	0.3654	0.4128	0.4596	0.3526
Total	1497	1078	779	329	3683
TCells
Cluster	ND	PS-MPs	HFD	PS-MPs plus HFD	Total		Cluster	ND	PS-MPs	HFD	PS-MPs plus HFD
CD8Teff	277	130	39	43	489		CD8Teff	0.2495	0.2989	0.2484	0.2606
HelperT	104	49	25	23	201		HelperT	0.0937	0.1126	0.1592	0.1394
NK	120	24	12	13	169		NK	0.1081	0.0552	0.0764	0.0788
NaiveT	596	225	79	81	981		NaiveT	0.5369	0.5172	0.5032	0.4909
ProliferatingT	13	7	2	5	27		ProliferatingT	0.0117	0.0161	0.0127	0.0303
Total	1110	435	157	165	1867
BCells
Cluster	ND	PS-MPs	HFD	PS-MPs plus HFD	Total		Cluster	ND	PS-MPs	HFD	PS-MPs plus HFD
BCells_1	328	120	39	16	503		BCells_1	0.2439	0.25	0.1875	0.1404
BCells_2	260	98	57	32	447		BCells_2	0.1933	0.2042	0.274	0.2807
BCells_3	247	70	48	35	400		BCells_3	18.36	0.1458	0.2308	0.307
BCells_4	233	91	21	15	360		BCells_4	0.1732	0.1896	0.101	0.1316
BCells_5	145	60	18	10	233		BCells_5	0.1078	0.125	0.0865	0.0877
BCells_6	121	35	23	4	183		BCells_6	0.09	0.0729	0.1106	0.0351
PlasmaCells	11	6	2	2	21		PlasmaCells	0.0082	0.0125	0.0096	0.0175
Total	1345	480	208	114	2147
MPs
Cluster	ND	PS-MPs	HFD	PS-MPs plus HFD	Total		Cluster	ND	PS-MPs	HFD	PS-MPs plus HFD
Basophils	28	11	4	4	47		Basophils	0.0232	0.0191	0.0105	0.0139
Macrophages	624	370	255	188	1437		Macrophages	0.5174	0.6435	0.6675	0.6528
Monocytes	228	72	45	29	374		Monocytes	0.1891	0.1252	0.1178	0.1007
ProliferatingMPs	34	12	6	15	67		ProliferatingMPs	0.0282	0.0209	0.0157	0.0521
cDC1	86	40	28	19	173		cDC1	0.0713	0.0696	0.0733	0.066
cDC2	206	70	44	33	353		cDC2	0.1708	0.1217	0.1152	0.1146
Total	1206	575	382	288	2451
Macrophages
Cluster	ND	PS-MPs	HFD	PS-MPs plus HFD	Total		Cluster	ND	PS-MPs	HFD	PS-MPs plus HFD
Macrophages_Lpl	73	34	29	20	156		Macrophages_Lpl	0.117	0.0919	0.1137	0.1064
Macrophages_Ccr2	181	107	50	36	374		Macrophages_Ccr2	0.1901	0.2892	0.1961	0.1915
Macrophages_Cxcl2	313	196	152	119	780		Macrophages_Cxcl2	0.5016	0.5297	0.5961	0.633
Macrophages_Pf4	28	15	16	7	66		Macrophages_Pf4	0.0449	0.0405	0.0627	0.0372
Macrophages_Ccl5	29	18	8	6	61		Macrophages_Ccl5	0.0465	0.0486	0.0314	0.0319
Total	624	370	255	188	1437
MuralCells
Cluster	ND	PS-MPs	HFD	PS-MPs plus HFD	Total		Cluster	ND	PS-MPs	HFD	PS-MPs plus HFD
MuralCells_1	48	86	62	71	267		MuralCells_1	0.331	0.4804	0.5254	0.5182
MuralCells_2	75	72	46	55	248		MuralCells_2	0.5172	0.4022	0.3898	0.4015
MuralCells_3	15	12	9	7	43		MuralCells_3	0.1034	0.067	0.0763	0.0511
MuralCells_4	7	9	1	4	21		MuralCells_4	0.0483	0.0503	0.0085	0.0292
Total	145	179	118	137	579
MesangialCells
Cluster	ND	PS-MPs	HFD	PS-MPs plus HFD	Total		Cluster	ND	PS-MPs	HFD	PS-MPs plus HFD
MesangialCells_1	88	97	36	56	277		MesangialCells_1	0.3346	0.3514	0.2791	0.2456
MesangialCells_2	69	94	46	63	272		MesangialCells_2	0.2624	0.3406	0.3566	0.2763
MesangialCells_3	63	38	24	70	195		MesangialCells_3	0.2395	0.1377	0.186	0.307
MesangialCells_4	43	47	23	39	152		MesangialCells_4	0.1635	0.1703	0.1783	0.1711
Total	263	276	129	228	896

## Sheet: Table S3
Table S3. The IHC score of α-SMA in PF4+ macrophages.
IHC score of α-SMA
PF4+ macrophage low	PF4+ macrophage high
0	2
0	3
1	3
1	3
2	3
1	4
1	2
1	2
2	4
2	2
2	4
2	8
2	4
3	9
3	9
4	9
4	8
4	8
6	6
8	6
9	4
1	3
2	2
6	2
5	4
2	NA
6	NA
4	NA
4	NA
4	NA
2	NA
2	NA
2	NA
2	NA
3	NA
3	NA
3	NA
3	NA
4	NA
4	NA
2	NA
